# Supplementary material for: Effect of Printing Orientation on the Dimensional Accuracy of 3D-Printed Denture Base
Source: J Funct Biomater. 2026 Feb 24;17(3):109. doi: 10.3390/jfb17030109 (PMC13028307; doi:10.3390/jfb17030109)
Supplement: Supplementary file 1 [file jfb-17-00109-s001.zip]

Archive with 1 entries (1 files):
- jfb-4160822-supplementary.pdf
